# Supplementary material for: Theranostic Properties of Crystalline Aluminum Phthalocyanine Nanoparticles as a Photosensitizer
Source: Pharmaceutics. 2022 Oct 6;14(10):2122. doi: 10.3390/pharmaceutics14102122 (PMC9611939; doi:10.3390/pharmaceutics14102122)
Supplement: Supplementary file 1 [file pharmaceutics-14-02122-s001.zip]

Archive with 1 entries (1 files):
- pharmaceutics-1927616-supplementary.pdf
